# Supplementary material for: N-3 Fatty Acids in Seafood Influence the Association Between the Composite Dietary Antioxidant Index and Depression: A Community-Based Prospective Cohort Study
Source: Antioxidants (Basel). 2024 Nov 18;13(11):1413. doi: 10.3390/antiox13111413 (PMC11591020; doi:10.3390/antiox13111413)
Supplement: Supplementary file 1 [file antioxidants-13-01413-s001.zip]

Archive with 1 entries (1 files):
- antioxidants-3230235-supplementary.pdf
